# Supplementary material for: Experimental Therapies in Multiple Sclerosis: Epstein–Barr Virus and Potential EBV-Related Therapeutic Strategies—A Systematic Review
Source: J Clin Med. 2026 May 26;15(11):4104. doi: 10.3390/jcm15114104 (PMC13258446; doi:10.3390/jcm15114104)
Supplement: Supplementary file 1 [file jcm-15-04104-s001.zip]

Archive with 2 entries (2 files):
- jcm-4326610-supplementary/Table S1. PRISMA checklist.pdf
- jcm-4326610-supplementary/Table S2. Risk of bias assessment.pdf
